# Supplementary material for: The Anti-Inflammatory Effects of Cannabis sativa Extracts on LPS-Induced Cytokines Release in Human Macrophages
Source: Molecules. 2023 Jun 25;28(13):4991. doi: 10.3390/molecules28134991 (PMC10343240; doi:10.3390/molecules28134991)
Supplement: Supplementary file 1 [file molecules-28-04991-s001.zip]

Archive with 1 entries (1 files):
- molecules-2416686-supplementary.pptx
